# Supplementary material for: Facile Design of C-Doped g-C3N4/Ov-BiOBr Z-Scheme Heterostructure with High Photocatalytic Performance
Source: Nanomaterials (Basel). 2026 Jun 27;16(13):796. doi: 10.3390/nano16130796 (PMC13363057; doi:10.3390/nano16130796)
Supplement: Supplementary file 1 [file nanomaterials-16-00796-s001.zip]

Archive with 1 entries (1 files):
- nanomaterials-4402987-supplementary.pdf
